# Supplementary material for: Metabolomics Analysis of Different Quinoa Cultivars Based on UPLC-ZenoTOF-MS/MS and Investigation into Their Antioxidant Characteristics
Source: Plants (Basel). 2024 Jan 15;13(2):240. doi: 10.3390/plants13020240 (PMC10819959; doi:10.3390/plants13020240)
Supplement: Supplementary file 1 [file plants-13-00240-s001.zip]

Archive with 1 entries (1 files):
- plants-2795861-supplementary.pdf
